# Supplementary material for: Compositions of iron-meteorite parent bodies constrain the structure of the protoplanetary disk
Source: Proc Natl Acad Sci U S A. 2024 May 28;121(23):e2306995121. doi: 10.1073/pnas.2306995121 (PMC11161762; doi:10.1073/pnas.2306995121)
Supplement: Supplementary file 2 — Code S01 (TXT) [file pnas.2306995121.sd01.txt]

#!/usr/bin/env python3
# -*- coding: utf-8 -*-
"""
Created on Wed Dec  7 18:01:01 2016

@author: pengni
"""
import matplotlib as mpl
#import matplotlib.pyplot as plt
from nplib import scolor, splot#, nplot
import pandas as pd
import numpy as np
import pylab as plt
import statsmodels.api as sm
from scipy import stats
from scipy.optimize import curve_fit

#import statistics as stats 

mpl.rcParams['pdf.fonttype'] = 42

# Set font and set mathtext font the same with text font

mpl.rc('font', **{'family': 'sans-serif', 'sans-serif': ['Arial']})
mpl.rcParams['mathtext.default'] = 'regular'

# Set tick size globally
mpl.rcParams['xtick.labelsize'] = 18
mpl.rcParams['ytick.labelsize'] = 18
mpl.rcParams['axes.labelsize'] = 20
mpl.rcParams['axes.linewidth'] = 1.5

mpl.rcParams['xtick.major.size'] = 8
mpl.rcParams['xtick.major.width'] = 1.5
mpl.rcParams['xtick.minor.size'] = 4
mpl.rcParams['xtick.minor.width'] = 1
mpl.rcParams['ytick.major.size'] = 8
mpl.rcParams['ytick.major.width'] = 1.5
mpl.rcParams['ytick.minor.size'] = 4
mpl.rcParams['ytick.minor.width'] = 1

mpl.rcParams['xtick.direction'] = 'in'
mpl.rcParams['ytick.direction'] = 'in'

#plt.rcParams['figure.facecolor'] = 'lightgrey'
#plt.rcParams['axes.facecolor']='lightgrey'

plt.close("all")

df= pd.read_excel('Lin_regression.xlsx', sheet_name='Sheet1', index_col='Label')

#df = df.iloc[:-4]

# Re-organized data into separate matrixes
Data = df.loc['Data']
Ext = df.loc['Extra']

# A defined function modified from S. Zhang to draw the average line with error
def draw_line(ax, x_low, x_high, y_mean, y_low, y_high, color, lw=3, alpha=0.3, zorder=1):
    #y = [y_low, y_high]
    x = [x_low, x_high]
    y_mean = [y_mean, y_mean]
    y_low = [y_low, y_low]
    y_high = [y_high, y_high]
    ax.plot(x, y_mean, color=color, lw=lw, zorder=zorder)
    ax.fill_between(x, y_low, y_high, facecolor=color, edgecolor=color, alpha=alpha, zorder=zorder)

fig, ax = plt.subplots(figsize=(12, 8))
# Set logrithm scale for two axis
#ax.set_yscale("log", nonposy='clip') 

# Plot data for Fe3+/Fe2+
ax.errorbar(Data['X'], Data['Y'], marker = 'o', color = scolor._15_lr, label='Data', ls='none', lw=2, mew=1, markeredgecolor = scolor.mecolor, zorder=3, markersize=15)

#ax.plot(iron['P(GPa)'], iron['F'], marker = 'o', color = 'black', label='Iron', ls='solid', lw=2, mew=1, markeredgecolor = scolor.mecolor, zorder=3, markersize=1)

#
def lin_fun(x,a,b):
    #a, b = p
    return x*a+b

# Multi-linear fitting considering Fe2 and P
def lin_multi(X,a1,a2,b1,b2):
    P, Fe2 = X
    return Fe2*(a1+a2*P)+(1-Fe2)*(b1+b2*P)

# Define a function to do linear fitting for two data arrays with possibly missing values
# Return a matrix with fitted parameters, errors and R^2
def lin_fit(xarray, yarray):
    yarray1 = yarray[~np.isnan(yarray)]
    xarray1 = xarray[~np.isnan(yarray)]
    
    xarray2 = xarray1[~np.isnan(xarray1)]
    yarray2 = yarray1[~np.isnan(xarray1)]
    
    Y = yarray2
    X = xarray2
    
    # Comment the following line for intercept 0
    X = sm.add_constant(X)

    model = sm.OLS(Y, X)    
    results = model.fit()
    
    # give output values for y = a*x +b:
    # b, a, se_b, se_a, r^2 
    output = results.params.append(results.bse)
    output = output.append(pd.Series(results.rsquared, index=['r_sq']))
    return output


# Define x array for fitting
X = Data['X']
Y = Data['Y']

p0 = (11,-12) # initial parameters
fit_paras, fit_er = curve_fit(lin_fun, X, Y)

## Plot the fitting results
x_range = np.array([0,3])

Fe2_Pyr1 = np.array([0.43, 0.43])
ax.plot(x_range,lin_fun(x_range,fit_paras[0],fit_paras[1]),linestyle='solid', lw=2,color=scolor._15_lr)

# Calculate confidence intervals for the fitting
N = 100000
x_range = np.arange(0,3,0.01)
num = 300
# generate N random numers for a, b
# a1 = fit_paras[0]; a2 = fit_paras[1]; b1 = fit_paras[0]; b2 = fit_paras[1]
A = stats.norm(fit_paras[0], np.sqrt(fit_er[0][0]))
B = stats.norm(fit_paras[1], np.sqrt(fit_er[1][1]))

# generate arrays to store 
Y_mean = np.zeros(num)
Y_var = np.zeros(num)

# Calculate confidence interval
for i in range(num):
    A_array = A.rvs(N)
    B_array = B.rvs(N)
    # Generate new arrays for storing random numbers
    Y_array1 = np.zeros(N)

    # calculate and generate random numbers
    Y_array1 = lin_fun(x_range[i],A_array,B_array)
  
    # Calculate the mean and std for each P
    Y_mean[i] = np.mean(Y_array1)
    Y_var[i] = np.std(Y_array1, ddof=1)*2
              
# Plot the confidence interval
ax.fill_between(x_range,Y_mean+Y_var,Y_mean-Y_var,linestyle='solid', lw=.1,color=scolor._15_lr,alpha=0.5)

# Plot the fitting result
#ax.text(18, 200,r"Y=aX+b", fontsize=14, weight='normal', horizontalalignment='left', verticalalignment='bottom',color='black', rotation =0)
#ax.text(18, 190,r"$a_1$ = %.2f ± %.2f"%(fit_paras[0], np.sqrt(fit_er[0][0])), fontsize=14, weight='normal', horizontalalignment='left', verticalalignment='bottom',color='black', rotation =0)

# generate an error array for Extrapolation
Ext_mean = np.zeros(np.size(Ext['X']))
Ext_var = np.zeros(np.size(Ext['X']))

for j in range(np.size(Ext['X'])):
    A_array = A.rvs(N)
    B_array = B.rvs(N)
    X_ran = stats.norm(Ext['X'][j], Ext['er'][j])
    X_array = X_ran.rvs(N)
    # Generate random number arrays 
    Y_array = lin_fun(X_array,A_array,B_array)
    
    # Calculate the man and std
    Ext_mean[j] = np.mean(Y_array)
    Ext_var[j] = np.std(Y_array, ddof=1)*2
    

ax.errorbar(Ext['X'], lin_fun(Ext['X'],fit_paras[0],fit_paras[1]), marker = 'd', color = scolor._12_lb, label='Unknowns', ls='none', lw=2, mew=1, xerr = Ext['er']*2, yerr = Ext_var, markeredgecolor = scolor.mecolor, zorder=3, markersize=15)
# estimate 95% confidence interval for unknowns considering uncertanties on X

#ax.plot(ext['X'],lin_fun(ext['X'],fit_paras[0],fit_paras[1]),linestyle='solid', lw=2,color=scolor._15_lr)


# Set lables
ax.set_xlabel("X")
ax.set_ylabel("Y")

# Set legend
ax.legend(numpoints=1, loc=2, fancybox=True, ncol=1, framealpha=0., fontsize=16)

# Set axis limit
#ax.set_ylim([150, 320])
#ax.set_xlim([-2.5, 32.5])
#splot.set_tick_limits(ax, x_start=-2.5, x_end=32.5, x_major_mul=5, x_minor_mul=1, y_start=150, y_end=320, y_major_mul=20, y_minor_mul=10)

#plt.show()
#plt.savefig('F_dist.eps',format='eps',dpi=1000, transparent=True)
plt.savefig('Fig_Zhang_linear.png',format='png',dpi=400, transparent=True)
